# Supplementary material for: Intense pH Sensitivity Modulation in Carbon Nanotube-Based Field-Effect Transistor by Non-Covalent Polyfluorene Functionalization
Source: Nanomaterials (Basel). 2023 Mar 24;13(7):1157. doi: 10.3390/nano13071157 (PMC10096590; doi:10.3390/nano13071157)
Supplement: Supplementary file 1 [file nanomaterials-13-01157-s001.zip]

Archive with 1 entries (1 files):
- nanomaterials-2279738-supplementary.pdf
